# Supplementary material for: The evolution of Jen3 proteins and their role in dicarboxylic acid transport in Yarrowia
Source: Microbiologyopen. 2014 Dec 16;4(1):100–20. doi: 10.1002/mbo3.225 (PMC4335979; doi:10.1002/mbo3.225)
Supplement: Supplementary file 1 [file mbo30004-0100-sd1.xls]

## Sheet: Feuil1
Organism	Gene	Jenp subfamilly	Sequence
Blastobotrys (Arxula) adeninivorans	ARAD1D34804g	3	MATSGQQQLEEAELPPVHQIQENGEEQPPDLRPQAILAYLKSRVPTLRPPSAAERTRAFNPWPALRKINLKQWMFILVAFLGWTWDAFDFFSVSLTATDIAETLDRSVTDITWGITLVLMLRSVGAVVFGLAADRWGRKWPFIINCFMFFVIELASGFVQTYKQFLGVRALFGIAMGGIYGNCAATALDDCPVEARGFISGLLQQGYAFGYLLGVIFNRAITYNSPHGWRALFWFGACPPLLICLFRFFLPETETYLAQRELETESAGKAFVHQGKKAVKVYWLMCIFLVFFMAGMNFMSHGSQDLYPTMLTAQRQFSKDASTVTNSVANLGALAGGITLGHISEFAGRRLTLMVACVIGGALIYPWGFSTTNAGLNASVFFLQFFVQGAWGVVPIHIS…
	ARAD1C08008g	1	MTDIEQQRRSLSDDHHGVHIPHDQADKDLPAVVAHDSPPDLSASSIAHYFATRVSTLFAIHSTNLRTLNPIPALRLMRAHHWNWYFMGFMAWTIDSMDFFVVSSAATEIAASLNVTVTDITWGVTLVLMLRSVGAFIFGLMSDRYGRKWPYIICCFMFVVLEIGFGFVKTYKQFLGVRALFGIAMGGMYGAAAATALENVPAECRSVLSGLFLPGYNLGYIFAIIFYRAFQFSYKDGEGWRALAWFTAGPAFILMVWRLCFPEGEYFLRLKENRKEAKSLNIGVWQESKMAIKNYWLMFVYLIFLMSGFNFFSHGTQDLYPTLLVNQAGMSPDQKTVSMVVGNLGAICGGIFWGQASEILGRRKAIICCCIWAGIFVYPSFMRHSEAVIIPCSFFMQFG…
	ARAD1D47432g	1	MVDIEQQARRREEESYEYEIAPKRAIERPPDLSASSISHYVKTRIPTLFIPPSSNLSNVNPMPAFRAMRKSHWNWFFLGLLGWVMDAMDYFVVSSAATEIAETLEVTVTDITWGMTLVLMLRSVGAIIMGVSADRIGRKWPYVACCFMFVVLEIGLGFVQTYKQFLGVRAVFGIAMGGMYGTAAATALENLPDESRSVLAGLIPAGYSFGFILAIVFYRAFQFSYKPGEGWRALCWFSAGPPFILLVWRLCFGEGPYFEQLKESRKYAKKSNIGVWKEAKDAFKNYWLIFAYLVFMMAGFNFLSHGTQDLYPTYLVNQAHFNPNEKTVTMVVFNLGSCLGGLVWGQLAELTGRRLAIFTGLIWVGIFCYPAFMVPSIGAIIPCSFFLQFGVTAAWAAAP…
	ARAD1D14168g	1	MCIKSKRNLVGGLVSSIALDSMSDTEKQEQIYEERPRGVIYEDKPPDLSAKGISTYLSTRLSTLLDLPNSRISVINPIPALRAMSASDWNWYGLGFVGWVIDAMDYFVVSAAATDIAKSLDVSVTEITWGMTLVLMVRSIGAIIFGFMSDRIGRKWPYIACCAMFMVLEIGLGFVKTYKQFLGVRAIFGIAMGGMYGTAAATALENLPDQSRSILAGLFPTGYNFGFILAVVFYRAFQFSYKEGEGWRALCWFSAGPPFLLIIWRLCFPEGRYFDKLKEKREQEKHLNIGIMQELKEAFRNYWLIFLYLILIMSGLNFLSHGTQDLYPTLLTTQAGMNPDIKTVTMVVFNLGAMCGGLTLGQISELLGRRLGIICGLIWTGAFVYSSFMIHSPQAIIPS…
Candida albicans	CAAL0004249	2	MTAADTHSITSADVQEHNRHIIRPPKFTWPAIRKYAITRVTSLWVGWDELKQYSWHEVLNPFEPLVEMNLHQWNFFFLGFWAWTWDALDFFVTSLNVSNIAEDLDSTVKDVSWGITLVLMLRTVGALIFGAIGDTYGRKWPYIINLSCLMVIQIGTGFVTTFQQFLGLRALFGVAMGGLFGICAAEALGDAPKKARGVLSGIFQEGYAFGYLLAVVFQRAIADTTEKTWRSVFWFSAGPPIILIIWRFINPETDSYQRQKERFDQGAVQKNSKAAEFKSQAKKALNQYWLIIVYLIFLMAGFNFSSHGSQDLYPTMLTKQYHYGKDKSTVVNVCANLGALAGGIVIAHLSTFIGRRTAILIGNVIAGIMIYFWAFHPMWITAFFMQFGIQGSWSVVPIH…
	CAAL0005553	1	MEEKARADHISITNSNELNYDDYSNSYKNQPELDDELFNEKPDLSLSSISRYFATRLTTLLDLPLYHTHKKWYEVINPIPGLKSMSKSDWNFYCLGFFAWALDAMDFFCVSVAAPEIANTLNISVTDVTWGVTLVLMLRSVGAVIFGIASDYFGRKWTYISIVTLFVVVEVGTGFVQTYQQFLGVRAIFGILMGAMYPIAMVTALEGQPIAARSVLSGLFLPGYCFGYIMAMVWYRAFAGTYKEGEGWRSLIWFSGGLSLILIVWRLFTPESPDYIKMKIKKEKFNQQQRLKEQEQNGGVAVKEKKFWQKIDKSILVTFKTEWLIFSYLVLLYAGWNFTTHGSQDLYVTMITKQYHVGLDKKTVIIVVSNIGGIIGGIIMGQASELLGRRLTVVISIVC…
Candida hispaniensis	CAHI0F40602g	3	MSITVTERYNDLEKPDLSWPSVKSYLGSRLITLKPPRLTKEEKRRLNPITVLRKLTKKQWLFFAVAILGWIWDAFDYFSVSQTATEIAETLDVSVTEITWGLSIVLMLRSVGAIIFGLASDKYGRKWPFVINVAIFSVLELGTGFIKTYKQFLAVRALFGIAMGGMFGNAAATALEDCPPEARGLISGFLQAGYEIGNLLCVLFKRAIADTSPHGWRALFWFGACPPILIITFRLFLPETDTYIASRINKKTDLEEGQGEVTVSSWTSLKIFAKGAVQTMKSHWLMFIYLVVMMAGFNFMAHGSQDLYPTMLKKQLDFDSNQSMVTNSVASIGALCGQVTIGHLSNVFGRRLSVIICCVLGGAVIYPWAFSGGGPGINAAVFFLQFFAGCWGIVPIHLS…
Candida tropicalis	CATR_00301	2	MAGSIHSLSTNEIHDHNKHIIQPPKFTWPVIRKYFITRFSSLWVGREELQQYSWNDILNPFSPLTEMNLHQWNFFFLGFWAWTWDAFDFFTTSMNVTNIAEDMNVSVKDVSWGITLVLMLRTVGAIIFGLLGDSIGRKWPYMINLGLLIVIQIGTGFVTTYEQFLGLRALFGIAMGGIYGICAAEALGDAPKKARGILSGLFQEGYAFGYLLAVIFQRAIVDTTAKGWRSLFWFSAGPPVIFIIWRFFTPESNAYQLQKARFDKSAQAKNSKFVEFRSQAKKALSQYWLIIIYLVLMMAGFNFSSHGSQDLYPTMLTKQYHFSEDKSTVVNVCANLGALAGGIVIGHLSTFIGRRTAILCGNIIAGIMIYAWAFHPMWITAFLMQFGIQGSWSVVPIHV…
	CATR_05709	1	MDKKPEVEHISRANSNDLDRLGSQDSYNYELNSNDDQFNNNNNNTEYDDELFNEKPDLSMASIRHYFATRLTTLLDLPLYHTDKRWYQVINPIPGLKLMTASDWNFYGLGFFAWALDAMDFFCVSVAAPEIALTLNISVTDVTWGVTLVLMLRSVGALIFGIASDYFGRKWTYIIICALFCVVEIGTGFVQTYQQFLGVRAVFGILMGAMYPISMVTALESQPVEARSVLSGLFLPGYTFGYILAMAWYRLFITTYKDGEGWRSLLWFSAGLSVILIVWRLLSPESPDFINMKNKKKRFNEQLKNQDDPNKKKKFWQKFDYSIIVTLKTEWLMFTYLVLLYAGWNFTTHGSQDLYVTLLKNQYHIGIDKRTVIIVTSNIGAIVGGIIMGQMSELLGRRL…
Cyberlindnera fabianii	CYFA0S01e08328g	1	MSISPEAALKPVVSHSTIAVAKSNSYNADDEQDVNFSEDGVVEEDHAPDLSLPAIRHYFATRVSTLLKIYPENLPLLNPIPACREMTLRHWNFFFMGMLAWLSASFDFFLTAVSGTYIASSFNVSTADITWGLSAVLMVRSAGALIFGYWTDNYSRKWPYITAALMFMALQIGTGFCKTYQQFLAVRALSGIAMGGTYATAAATSLDDAPVKARSFLSGLFFTAYGLGLVFAAIFWRAFAGTKETWRSLFWFSAGIPAVLVVWRLVYPETKFFERLLEAKRLIKEDQIKAGTYVELSFREKVKNGVGLCKKYWVLFVYLVLLLSFSNFLAHASQDMYPTMLRKQLMYSEDAITVAIVISNLGGVFGSVIIGTFMEVLGRRLSLIICCVMGGAACYPAVM…
	CYFA0S01e08350g	1	MPIDPVVVSLHHQSFSHEAPSRDTAALRNAILSSKHSSQDECAIADTPAEDEDTIDTTWPAIRHYFATRVSSLSNLHLQHASDINPIPALRQMTLHNWNFFFMGMLAWLSASFDFFLTSVSGTYIADSLDVTTADITWGLSSVLMVRSVGAIIFGLWTDKQSRKWPYITAAAMFLALQVGTGFCQTYQQFLAVRALSGIAMGGTYATAAATSLDDAPVEARSFLSGLFFSSYAWGMVLAAIFWKAFQHTAETWRALFWFSAGIPALLIVWRLLTPETQYFQRVLKARVLIHEDDVKDGTYRKLTFREKLHEQHLIIKKYWILFIYLVLLLAGSNFLAHASQDMYPTMLRKQLGFSEDAITVAIVISNFGGVIGSILVGVIMEVLGRRLSIIICCIFGGA…
	CYFA0S09e05028g	1	MSTGRYLGSRIPSLFRLPATSISSLNPRPPLKELTRSDWNYFFMGYAAWTVDAFDFFCVSACAPALAIAFGRSVHDITWGITLVLMTRSLGAVIFGSISDTYGRKPAYLIVMFLFCVIEIGTGFVNTYTQFLVVRSIFGVCMGGCYTTASATALEAQPTRARSVLGGLFLPGYNLGYILAVAFYRAFEYTPKGWRGLFWFSASPPLILFIWRLCFPEHPHFVEHKRVQREKALLEGNEGQAKSPLKQFFADLNVAIRKHWLMFIYLVVYMSLMNFSSHASQDLMPTMLQNQLGFSSNARTVIMVVINLGAMVGGLVVGNTTELIGRRLGILMCAVCSSALIYPAFFSTSMGGLMAGGFFMQFFVMGCWGITSVYIMELSPPAFRALFGGLAYQLGNLAS…
	CYFA0S06e00408g	2	MGFRTFSSAECKDYIKTRFTTLLPTRETWEVERKNVNPLPGLRQMNWRVWQFFLIGFISWTWDAFDFFAMSLNVSGMSKTFGRPVKDITWGITLVLMLRSVGAIIFGYFGDRYGRKWPLIINLACLVVIQIGTGFVNTYPAFLGVRALFGIFMGSMYGLASATALEGVPTQARSFLSGVFQQGYAFGYLLVVVFQRAIVDNSPKGWRAIFWFSSGPPVLFCIWRAFLPETDQFLQQKLHLQNKKSSFLQDAKKAFQKEWLKMIHMVIMMAGFNFMSHGSQDLYPTMLTKELNFGDDRSTVTNSVANLGAIAGGVVIGHFSGFLGRRLSVMICCVCGGALIYPWAFCRGGGINAGAFFLQFMVQGAWGVAPVHLSELSPPEFRAFVVGVAYQLGNLASSA…
	CYFA0S28e00298g	2	MGFTTYTFSDLKEYLRSRPRTLVPSRDEWEREKSHVNPLPGLRQMSSREWQFFLIGFISWTWDAFDFFATSLNVTNMSETFGRPVKDITWGITLVLMLRSVGAIVFGYFGDRYGRKWPLIINLMCLIVIQIGTGFVNTYKAFLGVRALFGIFMGSMYGIAVSTALEGVPNDARSFLSGVFQQGYAFGYLLVVVFQRALVDTTEKGWRSIFWFSAGPPVLFCIWRAMLPETDQFLQQKLHLENNKSSFFGDAKRALQREWLKMAYMVIMMSGFNFMSHGSQDLYPTLLTKQLEYGSDRSTVTNSVANLGAIAGGMTIGHFSGFIGRRLSVMICCICGGALIYPWAYLRNSGINAGVFFLQFMVQGAWGVAPIHLSELSPPEFRAFVVGVSYQLGNLASSA…
Debaryomyces hansenii	DEHA2E24024g	2	MGPSRLDNEEAASFQSDYVPSMVIREHNKHIIQPPNFSSHSISKYFRTRIPSMFLTGDEIDQFTWNDVFNPFSSLKEMNSRQWNFFLVGFAGWTWDAFDFFLVSLNVSSIAKDLDRTVKDITWGITLVLMLRSVGAIIFGLWGDRYGRKWPYITNMFLLVILQIACGFVKDYNSFLGVRALFGIAMGGMFGNCAACALDDAPKKTRGFLSGFFQQGYAFGYLLVVIFQRAITDNSKYSWRALFWFSAGPAVIFMVWRFFLPETDTFLRQKQRLYENNEKKKLKVFEFSQEGKKAVKSYWLVLLYTVFLMSGFNFMSHGSQDLYPTLLSKQYEFSSDRSTVTNAVANLGAITGGLILGHMSTFIGRRLAIVVGCVLGGAMIYPWAFIKGSGINAGAFFLQ…
	DEHA2D18920g	3	MSRNSSSNSLFRPSSEDMERSIDNVEQEQKYHKSTEPEQAPLRAPSFSTGSINNYIKTRFTELLPTKEYMLANRDLLNPFPAIKDIPAKQWLFILSGLAAWTWDSFDFFTVSLNVDKLAQDLNTDVSLITWGITLVLMLRTVGAFIFGYLGDKYGSKWPFVANLILMCMLQVGTGFIGTFKQFLGVRALFGIVMGGIYGNATATALDDCPIQAKGFISGVLQQGYALGYLLAVIFTRAIADTTSKSWRAQFWFAAGVSVLIIMARVVLPQTDAYQKKKLEETIQESSGEKTQSFEKKAAKVLKYYWLMLVYMVLLMAGFNFMSHGSQDLYPTFLKKQLEFSDDKSTVTNCVANLGAILGGIVMGHFSNFLGRRLSIIVCCILGGALIYPWAFVTNGGVN…
	DEHA2F17402g	1	MTNTMEYIKEDGKPNLSKESILDYLKTRATTLFDIPMLKDKTPVWEKLNPVPGLSEMTLTNWSFYGLGFFAWTVDSMDFFCVSAAASEMALTLGVSIEDITWGVTLVLMLRSVGAIIFGVVSDHYGRKWPFIACCLLFVILEIGTGFVKTYEQFLGVRALFGIAMGGMYGNAAATALEDQPQKARSILSGLFLPGYNFGYLLAVVFFRAFENTYKEGEGWRSLFWFSSGLPLILICWRLCHGESAAFIRLKQKRRVEARDDLEHRNPMKKLNSQISLVFKTEWLMFVYLVVLMSGYNFMSHGSQDLYPTLLVKQHNVGPDRKTVLMVIVNLGAMAGGLFFGQMTELLGRRFTIIICCIMGGAFIYPSFFSNDLNTMTGGYFFLCFATMGAWGVAPLHLM…
	DEHA2F27126g	1	MNYTKEDGSPNLTKSNIIHYFKTRPSTLFDIPFFKTDKKVWQVLNPIPGLKEMSLSDWNYYFLGWTAWTIDAIDFFCVSAAAPEIAATLGVDIVDITWGMTLVLMLRSVGALIFGIASDYYGRKWPFIVNLFIFVVLEIATGFVKTYKEFLAVRAIFGIAMGGMYGNAAATAIENQPIAARSILSGLFLPAYNFGYALAVIFFRAFENTYKPGEGWRSLFWFSAGLPLIVIIWRMFFPESAHFLRLKTQRRLEAKNDIEQLKTKKVKQNIFTMIKTEGLMFVYLVLFAAGIHFTSHGSADLYPTFLVKQHDIGSDRKTVTMVVCNLGAVAGGIFFGQMTELLGRRLCVVVCMLTSGAFIYPAFLSNDINVLTAGFFFVNFGIAGAAGVVPLHTFELFKK…
Eremothecium (Ashbya) gossypii	AGOS_AAR192C	3	MGKVGYYLKTRVTELFPEKRPSWEEFKYTMNPANVLSNVKLKTWLFIASAFLALTVEATDFFLVSLNVVKIAEDLHVREDKVTWGITVALMTRTIGAIVYGYVGDRFGQRTSFLINIGMISVLQLVTGFATSFPYFLACRAYFGVELGGCFGTATTQCLDDLPKSAHSWVTGGFQQAYAFGFLLATVLTRALADTTAPGWRSCFWFLSGVSFLSFVFRACLGQTEAFKERQRIKEEGRKRNEKVSTLSQILRSLKKEWYIAIYMVCLMAGYNFFSHASQDLFPTMLLKQLGYSSNQSTLTNIMANVGALLGGLLLSRFSSVSSRRFIILMCVFSAAILVYPWGFVQGSGMTAYAFLLQFFVQGAWGLVPYHLHSLAPDSQTKAFFVGVAYQMGNLISSP…
	AGOS_AFR333W	3	MGKVGHYLKTRVTDLFPRHRSTWAEFKYTMNPSNVLKNVKLKTWLFIASAFLALTVEATDFYLVSLNVVSIAQDLNVREDTVTWGITVALMTRTIGAIVYGYIGDRFGQRTSFLINVGMISVLQLVTGFATSFPYFLACRAYFGIELGGCYGTAATQCLDDLPPSAHSWVTGGFQQAYALGFLLATVLTRVLADTTAPGWRSCFWFLSGVSFVSVVFRAFLGQTEAFKERQRIKEERRKRNEKVSTLSQILQSLKKEWYIVLYMIFLMTAYNFFAHTSQDLFPTMLLRQLGYTPNQSTVTNIMTNVGALLGGLLLSRFSSVSSRRFIILVCIFSAVILVYPWGFVQGPGMTAYGFLLQFFVQGSWGLVPFHLHTLAPDSQTKVFFVGVSYQIGNLISSP…
	AGOS_ABL210C	3	MGRIRRYLITRVTELLPGKKLSRERFRHEMDPRRTLSTVKPKTWLFVASAFFALLVEATDFFIVSLNVVKIAEDLNVNDEKVTWGMTIALMTRTIGAVLYGYIGDQFGQKASFMINIGMISILQLLTGFATTFPYFIACRAYFGVELGGCFGTATTQCLDDLPENARSWVSGGFQQAYSLGFLVATILTRVLADTTEKRWRTCFWFLSGLSFLSLLFRASLGETDAFLARKLMQQEGELHKRHVSTYSQIWNSLWNERYIVIYMILLMTGYNYFSHASQDLFPTMLIKQLGYSPNQSAVTNCAANVGAIIGGLFISRFSSISSRRVVILVCILLAACLVYPWGFVHDRSIIVSVFFLQFFVQGAWGLVPHHLHCLAPNSDTKTFFVGVAYQLGNLASSP…
Kluyveromyces lactis	KLLA0F10043g	2	MAAESIVSRDESIASLEKAEGRITYLKPQSRITWSDAKKYLATRIPTLFPTKASIREARKEYPINPFPALRSMNWLQTQYFIVGFLAWTWDALDFFAVSLNMTNLAKDLDRPVKDISHAITLVLLLRVIGALIFGYLGDRYGRKYSFVLTMALIIVIQIGTGFVNSFSAFLGCRAIFGIIMGSVFGVASATALENAPNKAKSILSGIFQEGYAFGYLLGVVFQRAIVDNSPHGWRAIFWFSAGPPVLFIAWRLMLPESQHYVERVRLEKLENDGKSQFWKNAKLACSQYWLSMIYLVLLMAGFNFSSHGSQDLFPTMLTSQYQFSADASTVTNSVANLGAIAGGIIVAHASSFFGRRFSIIVCCIGGGAMLYPWGFVANKSGINASVFFLQFFVQGAWG…
Komagataella (Pichia) pastoris	PIPA3_0440	2	MSHSIHSAAHKSVMTDIEKQHDRIHPHDHPVTPLEKPDLSAKSIKHYFATRLSTLVPKAEDFKDKRYIFNPFMVLRELTPKNWNFFMCGFAAWTWDAVDFFSVSLNVTNIAKDLNVTTKDVTWGLTLVLMLRSVGAISFGLWADRKGRKWPFIFNMILLIVLQIGLGFVNTYKQFLGVRAVFGIAMGAVFGNASSLALDDCPPRAKGIVSGIFQQGYAFGYLLVVVFQRAITDNASKSWRALFWFSAGPPVLIILWRLVLPETDAFIAQQNLRMETSDGQTASQQFVKQGKDALRVYWLMLIYMIIMMAAFNFSSHSSQDLYPTLLTVQYEFGKDRSTVTNVVANLGAIVGGIFWGHMSNFIGRRLAVLLCCIVGGAFIYPWAFINGSGINAGAFFLQF…
	KLLA0E16259g	1	MNNNNITPESDSMKSNDNDQTNDYMPDVADFDHTQTNTNEIARAISHPGSVLSRVASYVSRKDRYVDENGNEVWQDDEVSILMEEDETPDFTWKNIRHYAITRFTTLTELHRVSMENINPIPELRKMTLHNWNYFFMGYAAWLCAAWAFFAVSVSTAPLATLYGKETKDISWGLSLVLFVRSAGAIIFGIWTDNYSRKWPYITCLGLFLICQLCTPWAKTYTQFLGVRWISGIAMGGIYACASATAIEDAPVKARSFLSGLFFTAYAMGFIFAIIFYRAFLNVNGENYWKVQFWFSIWLPAVLILWRLVWPETKYFTKVLKARQLMRDDAIAKNGGQPLPKLSFKQKFANVKKTVSKYWLLFGYLILLLVGPNYLTHASQDLFPTMLRAQLRFSEDAVT…
Lachancea (Kluyveromyces) thermotolerans	KLTH0G02024g	2	MTRNSFASSSNSVVETEGSKCCVERKPRAQHQVTWAEVQEYLRTRFTTLVPTRQKLREARSKYALNPFPALRHMNARQTQFFIVGFLAWTWDALDFFAVSLNMSAIAKDLDKSIKDMSNAITLVLLLRVIGAVIFGYLGDRYGRKLPYCISMFLIIVVQIGTGFVKTFPAFLGCRAIFGIVMGSIFGVASATALENAPEESRSILSGIFQEGYALGYLLGVIFKRAIVDNSPHGWRSFFWFSAGPPALFIVWRLLLPESEVYTRRMNESKRVAQEQEKTNSSQFWQNVKVALIQHWMTLVYLVILMAMFNFSSHGSQDLFPTMLTNQYNYSDDASTVTNSVANIGALVGGILVAHVSSFIGRRCAIVICCIGGGALLYPWGFVSNPKGLNPAVFFLQFF…
Lachancea (Saccharomyces) kluyveri	SAKL0F02178g	2	MSELSSVAQESTEVISAPYKPKPQHNFTRAECSHYFKTRFTNLFPTKKSIRESTEIYPVNPFPALRLLNWKQTQFFLVGFLAWTWDALDFFAVSLNMSSIAKDLDKSVKDISHAITLVLLLRVIGALIFGYLGDRYGRKIPYCISMLLICIIQIGTGFVKSFPAFLGCRAVFGIVMGSVFGIASATSLENAPEESKSILSGIFQEGYAFGYLLGVVFQRAIVDNSSHGWRAMFWFSSGPPILFIAWRLLLPESEAYTRRKAEEKRVTNGTKSESSTFWRNAKIAIIQHWITLVYLVILMAMFNFSSHGSQDLFPTMLTNQYSYSHDASTVTNSLANLGAIAGGIIVAHSSSFIGRRFAIIMCCIGGGAMLYPWGFVSSPSGLNAAVFFLQFFVQGAWGI…
	SAKL0D04510g	3	MSFQDVCFKLKKKASKLRKSSYVNTKKMSISGKIQRYLKGRVVGLIPYRNTSFAEFSKDVNPIPALKLISYKQWLFILSAFASFTWEAFDFFTVTLNVKKISHDFDVTTKQVTWGITLVLMLRVVGAVLFGYIGDRYGRKVSFIINLFFMMVLEIITGFIKHNFKYFLIARAFFGVVLGGIFGNSAAQCFDDCPPEAHSFISGFFQQGYTLGYLLAVIFTRALADTTKDRWRSCFWFAAGITFLLIIFRALLPETNAFLERQRIKAEKKLNNEDDDHTFKEIWAALKRYWYMIIYMVLVMIGFNYLSHSTQDLFPTMLTNQLGFSSDKSTVTNCLANIGAMVGGLTIPHLATITSRRFIIIVSILGSACLIYPWGFIHNSSINASVFFMQFFIQGAWGL…
	SAKL0G14938g	1	MSQENNKVYYNPKSFIEPPFVNEEGEPLAYTPDGYNPNHEKLFHNPSLPSESQQDLADDEELERVFTTDTAIEYREDEEDRPDLSLGAIAKFASTRFSSLLRIHKVSMENLNPFPELRKMTWQNWNYFFMGYAAWLCAAWAFFCVSVSTSSLAELYGKPTKDITWGLSLVLFVRSFGAVTFGYWTDKYSRKWPYIFCLAIFFIAQLCTPWCDTYSKFLGVRWLTGVSMGGIYACASATAIEDAPVKARSFLSGLFFSAYAMGFIWAVIFFRAFQSTGDKAWKVQFWFSIWLPAALICWRLLWPETKYFTKVLKARQLILDDAVAANGGQPLPKATFRQRMASMKATIAKYWLLFTYLVLLLVGPNYLTHASQDLLPTMLRKQLEFSEDAITVIITVVNL…
Saccharomyces cerevisiae	SCJen1	1	MSSSITDEKISGEQQQPAGRKLYYNTSTFAEPPLVDGEGNPINYEPEVYNPDHEKLYHNPSLPAQSIQDTRDDELLERVYSQDQGVEYEEDEEDKPNLSAASIKSYALTRFTSLLHIHEFSWENVNPIPELRKMTWQNWNYFFMGYFAWLSAAWAFFCVSVSVAPLAELYDRPTKDITWGLGLVLFVRSAGAVIFGLWTDKSSRKWPYITCLFLFVIAQLCTPWCDTYEKFLGVRWITGIAMGGIYGCASATAIEDAPVKARSFLSGLFFSAYAMGFIFAIIFYRAFGYFRDDGWKILFWFSIFLPILLIFWRLLWPETKYFTKVLKARKLILSDAVKANGGEPLPKANFKQKMVSMKRTVQKYWLLFAYLVVLLVGPNYLTHASQDLLPTMLRAQLGL…
Wickerhamomyces ciferrii	WICI_3009	2	MSIITEYLKTRVTTLIPTREELQKEKEALNPFPALKQMTWKQWQFFLVGFLAWTWDAFDFFTVSMNVSAIADDLNKEVSDVTWGITLVLMLRSVGAVIFGYLGDRYGRKFPYILNMLLIVVLQISCGFVKTFEQFLGVRSLFGIVLGGCFGVASATALEGAPVRARSVLSGVFQQGYALGYLLVVVFNRAITDNSPHGWRAIFWFSSGPPVLLIAWRLCLPETDEFLQQQLHLKESNKSQFFKDAKKALKEHWIKLCYMVILMSAFNFSSHGSQDLYPTLLTRQLEFGHDRSTVTNSVANLGALTGGIIMGHFSGFIGRRLIVVIGCILGGAMIYPWAFVTGNGINAGAFWLQFFVQGNWAIVPIHLAELSPPEFRAFVTGVSYQLGNLASSASSTIES…
	WICI_3008	2	MSKLATVKEYFITRFTTLVPSREEFEAEKEALNPFPALKQMNKRQWQFFLVGFCAWTWDAFDFFAVSLNAAAIAESLGKNVSDVTWGITLVLMLRSVGAVLFGYLGDRYGRKLPYCLNMGLLVVLQIACGFVKTYEAFLGVRALFGIVLGGCFGVAAATSLEGVPVRARSVLSGVFQQGYALGYLLVVVFNRAITDNSPHGWRAIFWFSAGPPVLLLAWRLCLPETDEFLQQQLHLQEGQKAQFFKDAKKALKQHWLKLIYMVILMSGFNFSSHGSQDLYPTLLTKQRGFGHDRSTVTNSVANLGAIAGGILMGHFSGFVGRRLIVVIGCICGGAMIYPWAFVKGVGGTNAGAFWLQFFVQGNWAIVPIHLTELSPPEFKAFVTGVSYQLGNLASSASS…
	WICI_6157	1	MTQSIGQYVRSRIPTLFKLQSKSLKPLNPIPAFRAMSRSDWNFFMMGYMAWTVDAFDFFCTSVTATAVAKTLNRSVTDITWGITLVLMFRSLGAVIFGFISDTYGRKPAYLICCFLFCVFEIGTGFIQTYAQFLVLRGLFGMSMGGMYAAAAATSLENAPVQSRSVLSGIFLPGYNLGYIFAIIFFRAFEFTTHGWRALFWFSAAPPAMLFVWRLFFPESPFFIEHRRLEKEKLLNQGDSAKANSPVKQFFGNLKNGVKKHWLLFVYLIFLMSGMNFSSHGSQDLFPTMLQKQIKLNPDQRTVTMVVVNLGAMCGGLIMGQVSEITGRRLALVICCVIGSVLIYPTFFSDSQAQIMGAGFFMQAAVMGAWGILPIHLIELSPPEFRSLFSGLAYQLGNL…
	WICI_2883	1	MLKKKEDYDKTTESINSKDEEYQQTHNGNIIIEDGNPDLSLSNISRYFFTRIPTLFAIKSTNLETLNPINGLHGMTLRNWNYFFLGMFGWLSASFDFFCTSVAGTQIAKSLDVSTSDITWGLSAVLMVRSAGAIIFGLWTDNYSRKWPFIFCCGMFVALQIGTGFVSTYVQFLACRGLSGVCMGGIYAASAATSLDDAPVKARSFLSGLFFTAYSMGLIFATIFWRAFQDTKHSWRALFWFSSSIPAILIIWRLLFPETQYFQKSQKAKELIKQDQIKAGVYVEPTFNSKSANFGGLIQKHWVMFVYLILLMTGPNYLTHASQDLYPSMLRQQLGFSENAITVAVVVSQLGACVGSLCVGIIMEILGRRLSIIICCILCGCFVYPAWMIQTSPAVLGGG…
	WICI_2884	1	MSNTSFDSKNMKSDPHTLSEIEIETGYDKHQGELISDEKPDLSPSNITKYFLSRVPSLFVIKSTNLHDLNPVNGLNGMTLRNWNYFFLGMVGWLSASFDFFCTSVAGTKIAKDLGVSTSDITWGLATVLMVRSAGAIVFGIWTDNYSRKWPFIACCGMFVVIQIGTGFVTSYEQFLACRALSGVAMGGMYAPSAATSLDDTPVKARSFLSGLFYTAYTLGFLFANVFWRVFQDTKYNWRALFWFSGGVAALLILWRLFFPETKYFQKCQKAKELIKQEQIDSRTYVKPTVRSSLMNFGELIQKHWIMFIYLILLMAGPNFTTHSSQDLYPSMLRQQLGFSENSITITIVITQIGACIGSLFVGIIMEIVGRRTSIVICCTLAGCFIYPAWMIRSTSAVI…
	WICI_2885	1	MTNIRQPSSEFSYQSPLPKHQHEPHHLSSKYQDVPEHAEADEEPDLSPSNIAKYFYTRITTLFEIKLANLKDLNPINDLHGMTLNNWNYFFLGMLAWLSAAFDFFCTSVAGTEIAKSLGVDTHAITWGLSAVLMVRSAGAIIFGLWTDNYSRKWPFIFCCGMFVALQVGTGFVSTYEQFLACRGLSGVCMGGIYGAAAATSLDDSPVKARSILSGLFFTAYSMGLIFATVFWRAFQNTKHSWRALFWFSASMPALLIVWRLFFPETKYFINCQKARELIKQDQIKAGVYVKPTIKSKITNFGSLLRKNWLMFSYMIVLMAGPNYVTHSSQDLLPTMLKQQLGYSNNALTVALVVSQLGSCVGSFSIGILMEILGRRVSIMLCCILGACFVYPAWMLQSS…
Yarrowia (Candida) alimentaria	YAAL0S04e03994g	3	MAITVSQEVTETAPKITWAATKSYLGSRFTTLKPQALTPQEKKCLNPFYVLRQLNRKQWLFFTVAILGWIWDAFDYFSVSQTATEISKDLGVSVADITWGLSIVLMLRSVGAIIFGLASDRFGRKWPFIVNIGIFSVLELGTGFVQTYDQFLAVRALFGIAMGGMFGNAAATALEDCPPEARGLISGFLQAGYDIGNLFCVIFTRAIVPNSSHSWRALFWFGAGPPVLIMIFRAFLPETDTYIASRINKEDNAVAADDPEGLHMHTATKVGTWASIKIFLRGVGSTLKVHWLMFSYLVVMMAGFNFMAHGSQDLYPTLLKNQLKFSIDRSTVTNSVATLGALAGQVSIGHLSNVFGRRLSVIISCVVGGALIYPWAFSGGGAGINASVFFLQFFVGCWG…
	YAAL0S03e11386g	3	MDLDNLPKPDLSLKSIKRYLVTRVTTLKPPKLTEQEKKHINPIPALRSLTKRQWQFVAVGMAGWTWDSFDFFSVSLVASEIAKDLHVSVTDITWGITLVLMLRSVGAVIFGVAADRYGRKWPFIVNCVLFIVLELGTGFVTTYKQFLGVRALFGIAMGGIYGNAAATALEDCPPEARGVISGLLQEGYALGYLLCVVFTRAIADTSPYGWRALFWFGSGPPVLIIIFRFFLPETDTYIQSKQNAEAQGMEKHFWLGVKVTFKSYWLMFLYLIVLMAGMNFMSHGSQDLYPTMLKVQLGFSADRSTVTNCVANLGAITGGVIIGHFSNVIGRRLSIMIACILGGALIYPWAFVTNGGINAGVFFLQFFVQGAWGVIPIHLTELAPPALRSSMVGLAYQLG…
	YAAL0S05e00628g	3	MDLESKPDLSWPSIKRYLGSRVSTLKPPKLTEQEKRHINPIPALRLLNRKQWLFVSVAVLAWTWDAFDFFSVSLVASEIAADLDVTVADITWGITLVLMLRSVGAVIFGVASDRYGRKWPFIANCILFIVLELGTGFVQTYPQFLGVRALFGIAMGGIYGNAAATALEDCPPEARGIISGLLQEGYALGYLLCVVFTRAIADTSSHGWRALFWFGACPPVLIIIFRFFLPETDTYIKSKQNVEAEGAGKHFWKGIKTTFKSYWLMFIYLVVLMAGFNFMSHGSQDLYPTMLKVQLGFSADRSTVTNCVANLGAITGGLIIGHVSSLVGRRLSIMASCILGGALIYPWAFVTGNGINAGVFFLQFFVQGAWGVIPIHLSELSPPALRSSMVGVAYQLGNL…
	YAAL0S01e00914g	3	MDLDNYPKPDLSWPSVKHYFATRIPTLKPPKLTPEEKKHMNPIPALRLLNCKQWQFVAVALIGWTWDAFDFFSVGVVATEIAADLNVTVKDITWGITLVLMLRSVGAVIFGIASDRYGRKWPFIVNNILFIVLELGTGFVTNYKQFLGVRALFGIAMGGIYGNAAATALEDCPPEARGFISGLFQKGYSLGYLLCVLFARAIVDNSPYGWRALFWFGSAPPVLIIIFRFFLPETDAYILSKQNAEKQGVEKQFWQGIKQTFNTYWLMFVYLVLFMTGFNFLSHGSQDLYPTMLKAQLGFNSNQSTVTNSIANVGSILGGMVVGHASFILGRRLTILIACILGAACIYPWAFVHGPAINVGVFFLQFFAQGAWGVVPIHLTELSPPALRSSMIGIAYQLG…
	YAAL0S01e10682g	3	MDMENFPPPDLRPASIRRYLGSRISTLKPPKLTPEEKKLLNPFPALGLINKKTWLFIACAFAGWTWDAFDFFSVGLVAPEIAVSLGRSVADITWGITLVLMLRSIGAVVFGVASDRYGRKWPFIINLVCFIALELGSGFVQTYKQFLGVRAIYGIAMGGLYGNAAATALEDCPAEARGIISGVIQSGYALGYLLCVVFTRAIADTSPYGWRALFWFGSGPPVLIIIFRFFLPETETYLASKANAEAQGIEKKFWGGLKTTFKSYWLMFIYLVILMAGFNFMSHGSQDLYPTMLKNQLHFSKDRSTVTNCVANFGAMAGGLIIGHFSTAIGRRLSIIISCIIGGALIYPWAFVRSSAGTNAGVFFLQFFVQGAWGVIPIHLSELSPPALRSSMVGIAYQL…
	YAAL0S01e09164g	3	MEFDAKPDLSKANIKRYLASRITTLKPPRLTEQEKRHINPIPALRLLTGKQWLFVAVAVLAWTWDAFDFFSVSLVTSEIAKDLNVTVKDITWGITLVLMLRSVGAAIFGIASDRYGRKWPFIVNCMLFIVLELGTGFVQTYKQFLGVRALFGIAMGGIYGNAAATALEDCPPEARGIISGLLQEGYALGYLLCVIFTRAIADTSSHGWRALFWFGACPPVLIIIFRFFLPETDTYIESKRDAEAIGAGKHFWQGLKTTFRLYWLLFIYLVFMMAGFNFMSHGSQDLYPTMLKAQLGFSADRSTVTNCVANLGAITGGLIIGHTSSFLGRRLSIMISCILGGALIYPWAFVTGPGINAGVFFLQFFVQGAWGVVPIHLSELSPAALRTSMVGLSYQLGNL…
Yarrowia (Candida) galli	YAGA0F02982g	3	MTSSPALELETAPQITWTTTKAYLGSRVSTLKPPTLTAQEKRCLNPFYVLGQLNRKQWLFFAVATLGWIWDAFDYFSVSQTATEIAKDLEMSVADITWGLSIVLMLRSIGAVIFGLASDRFGRKWPFIVNIAIFSILELGTGFVQTYDQFLAVRALFGIAMGGMFGNAAATALEDCPPEARGLISGFLQAGYATGNLLCVIFTRAIVPNSKHGWRALFWFGAGPPVLIMVFRAFLPETDTYLASRMVKENAQIDPETGLQAKQNTTSPIAFIKGVGQTLKVHWLMFTYLVVMMAGFNFMAHGSQDLYPILLKNQLKFSIDRAAVTNSVATLGALAGQVVIGHLSNVFGRRLSVIISCVLGGAVIYPWAFSGGGAGINASAFFLQFFVGCWGIVPIHLSE…
	YAGA0B10418g	3	MDLDNFPAPDLSWKNVKHYLATRVTSLKPPKLTEEEKKHINPIPALRTLNKKQWLFVLCGLAGWTWDSFDFFSVSLVASDIAKDLNVSVADITWGITLVLMLRSVGAIIFGVASDRYGRKWPFIFNCVLFIVLELGTGFVQTYKQFLGVRALFGIAMGGIYGNAAATALEDCPPEARGVISGLLQEGYALGYLLCVIFTRAIADTSPHGWRALFWFGSGPPVLIIIFRFFLPETDTYIQSKQNAEALGVEKHFWLGIRTTFKTYWLMFIYLVVLMAGFNFMSHGSQDLYPTMLKVQLGFSPDRSTVTNCVANLGAITGGVVIGHFSSVLGRRLSILISCVLGGAMIYPWAFVTNSGINAGVFFLQFFVQGAWGVIPIHLTELCPPSLRSSLVGLAYQLG…
	YAGA0B14928g	3	MDNYPPPDLSWPSIKTYLGSRISTLKPPKLTEAEKKHMNPIPALRLLNKKQWLFVGVALAGWTWDAFDFFSVGVVATQIAEDLNVTVKDVTWGITLVLMLRAVGAVLFGVASDRYGRKWPFIFNNFLFVVLELGTGFVQNYQQFLGVRALFGIAMGGLYGNAAATALEDCPPEARGFISGLFQKGYGVGYLLCVLFARAIADTSPYGWRALFWFGACPPILIMIFRYFLPETDTYIQSKKNAEAEGVEKQFWQAAKTTFKSYWLMFFYLVLFMTGFNFLSHGSQDLYPTMLRAQLGFDKDQSTITNSVASLGSIFGGMVIGHISFILGRRLTILLACIFGAACIYPWAFVTGPGINAGVFFLQFFAQGAWGVVPIHLTELSPPALRSSMIGIAYQLGNL…
	YAGA0D15236g	3	MDFDNFPAPDLSPKNIKRYLISRVTTLMPPKLTAEEKKHINPIPALRLLNKKQWLFVAVGFWGWAWDSFDFFSVSLVASEIAETLNVSITSITWGITLVLMLRSVGAVIFGMLSDRFGRKYPFIANLVLFIVLELGTGFVQTYKQFLAVRALFGIAMGGIYGMAAATALEDCPVEARGIISGLLQEGYAFGYLLCVVFTRAIADTSPYGWRALFWFGSGPPVLIIIFRLCLPETDTHILAQKNAAESEGIEKNFWRGIKMTFKTYWLMFIYLVVLMGGMNFMSHGTQDLYPTMLKKQLGFSEDRSTVTNCVANFGAIVGGLVIGHASSFFGRRLCIMISCVIGGALIYPWAFVTNGGINAGVFFMQFFVQGAWGVIPIHLTELSPPVLRSSMVGVAYQL…
	YAGA0D19768g	3	MDISNLPPPDLSWSSIKHYLGTRVSSLKPEKLTANQRRLLNPIPTLRLLTTKQWMFVMVAFWGWTWDAFDFFSVSLVASEIAETLHVTVTDITWGITLVLMLRSIGAVVFGVLSDKYGRKWPFVANLVLFIVLELGTGFVTTYKQFLAVRALFGIAMGGIYGMAAATALEDCPVEARGVVSGLLQQGYALGYLLCVVFTRALVYTTPHGWRSLFWFGSGPPVLIIIFRMLLPETDTYLLSKQNERVLDSGKTFFQGLKTTFSTYWLMFLYLVILMSGFNFMSHGSQDLYPTRLKNQLGFSPDASTVTNCVANLGAIAGGVIVGHISSFAGRRLCILISCIVGGALIYPWAFVSNNAGINAGVFFLQFCVAGAWGIIPIHLTELAPPALRSSLVGLAYQL…
	YAGA0E02454g	3	MDAPDFAPASIRRYFATRLSTLMPPKLTPEEKKLLNPFPALALINKKTWLFIACAFCGWTWDAFDFFSVGMVAPEIAKSLNRSVTDITWGITLVLMLRSIGAVVFGVASDRYGRKWPFIVNLLCFIALELGSGFVQTYKQFLGVRAIYGIAMGGLYGNAAATALEDCPPQARGIISGFLQSGYALGYLLVVVFTRAIADTSPYGWRALFWFGSGPPVLIIIFRFFLPETETYLASKASKEEAGIEKEFWNGLKTTFKQYWLMFIYLVVLMAGFNFMSHGSQDLYPTMLKNQRHFGADRSTVTNCVANFGAIAGGLLIGHFSNALGRRLSVMISCVIGGALIYPWAFVSNSAGTNAGVFFLQFFVQGAWGVVPIHLSELSPPALRSSMVGLAYQMGNLAS…
	YAGA0F27534g	3	MPITVSQEVTETAPEVTWATTKAYLGTRVSTLKPPRLSAQEKRALNPFYVLRQLGKKQWLFFCVAILGWIWDAFDYFSVSQTATEIAKDLDMSVADITWGLSIVLMLRSVGAIIFGLASDRFGRKWPFIVNIAIFSILELGTGFVQNYTQFLALRALFGIAMGGMFGNAAATALEDCPPEARGLISGFLQAGYDIGNLLCVIFTRAIVPNSPHGWRALFWFGAGPPVLIMIFRACLPETDTYIASRINKEDNVPTEMDPETGLYVECPTEKVGTWTSIGIFLKGVGHTLKIHWLMFTYLVVMMAGFNFMAHGSQDLYPTLLKNQLKFSIDRSTVTNSVATLGALTGQVSIGHLSNVFGRRLSVIVSCVIGGALIYPWAFSGGGAGINASVFFLQLFVGC…
Yarrowia lipolytica	YALI0B19470g	3	MPITVSQEVTETAPEVSWAATKTYLGSRVSTLKPPKLSAQEKRCLNPIYVLRQLGKKQWLFFSVAILGWIWDAFDYFSVSQTATEIAKDLDMSVADITWGLSIVLMLRSIGAIIFGLASDRFGRKWPFIVNIAIFSILELGTGFVQTYTQFLALRALFGIAMGGMFGNAAATALEDCPPEARGLISGFLQAGYDIGNLLCVIFTRAIVPNSKHGWRALFWFGAGPPILIMVFRAFLPETDTYIASRINKEDNSTVEIDPETGLHMQPAQKVGTWASIVIFIKGVGHTLKVHWLMFTYLVVMMAGFNFMAHGSQDLYPTLLKNQLKFSIDRSTVTNAVATLGALSGQVTIGHLSNVFGRRLSVIISCVIGGALIYPWAFSGGGAGINASVFFLQFFVGCW…
	YALI0C15488g	3	MDLDNLPAPDLSWKSIKHYLATRVTTLKPPKLSAEEKKHINPIPALRTLNKKQWLFVLCGLAGWTWDSFDFFSVSLVASDIAKDLNVSVTDITWGITLVLMLRSVGAIIFGVASDRYGRKWPFIFNCVLFIVLELGTGFVQTYKQFLGVRALFGIAMGGIYGNAAATALEDCPPEARGVISGLLQEGYALGYLLCVIFTRAIADTSPHGWRALFWFGSGPPVLIIIFRFFLPETDTYIQSKQNAEALGVEKHFWLGIKTTFKTYWLMFIYLVVLMAGFNFMSHGSQDLYPTMLKVQLGFSPDRSTVTNCVANLGAIAGGVIIGHFSSVLGRRLSIMISCILGGAMIYPWAFVTNSGINAGVFFLQFFVQGAWGVIPIHLTELCPPALRSSLVGLAYQLG…
	YALI0C21406g	3	MDLDNYPPPDLSWSNIKHYLGTRISTLKPPKLTEAEKKHMNPIPALRLLNKKQWLFVGVALAGWTWDAFDFFSVGVVATQIAEDLNVTVKDVTWGITLVLMLRAVGAVLFGVASDRYGRKWPFIFNNFLFVVLELGTGFVQTYQQFLGVRALFGIAMGGLYGNAAATALEDCPPEARGFISGLFQKGYGVGYLLCVVFARAIADTSPYGWRALFWFGACPPVLIMIFRFFLPETDTYIQSKKNAEAEGVEKQFWQGVKTTFKSYWLMFFYLVLFMTGFNFLSHGSQDLYPTMLRAQLGFDKDQFTITNSVASLGSIFGGMVIGHASFILGRRLTILLACILGAACIYPWAFVTGPGINAGVFFLQFFAQGAWGVVPIHLTELSPPALRSSMIGIAYQLG…
	YALI0D20108g	3	MNFDNFPAPDLSPKNIKRYLVTRVTSLKPPKLTVEEKKHINPIPALRLLNRKQWLFVAVGFCGWAWDSFDFFSVSLVASEIAESLHVSVTSITWGITLVLMLRSVGAVIFGMLSDRFGRKWPFITNCVLFIVLELGTGFVQTYKQFLAVRALFGIAMGGIYGMAAATALEDCPVQARGVISGLLQEGYAFGYLLCVVFTRAIADTSPFGWRALFWFGSGPPVLIIIFRLCLPETDTYLLSKKNAAEAEGIEKNFWRGIKMTFKTYWLMFAYLVVLMGGFNFMSHGSQDLYPTMLKKQLGFSEDRSTVTNCVANFGAIAGGLVVGHASSFFGRRLCIMISCVIGGALIYPWAFVTNSGINAGVFFLQFFVQGAWGVIPIHLTELAPPVLRSSMVGVAYQL…
	YALI0D24607g	3	MTQSYEVGNLPPPDLSWRSVKRYLASRVTTLKPQPLSDSQKRLLNPIPTLRLLTFKQWMFVLVAFWGWTWDAFDFFSVSLVASEIAETLQVSVTDITWGITLVLMLRSIGAVVFGVLSDKYGRKWPFISNLVLFIVLELGTGFVTTYKQFLAVRALFGIAMGGIYGMAAATALEDCPVDARGLVSGILQEGYALGYLLCVVFTRALVYTTPHGWRSLFWFGAGPPVLIIIFRMALPETDTYIQSKHNEAVLDTGKNFFVGLKTTFSTYWLTFIYLVILMSGFNFMSHGSQDLYPTRLKNQLEFSPDASTVTNCVANLGAIAGGIFMGHISSFAGRRLCIMISCVVGGALIYPWAFVSSNAGINAGVFFLQFCVAGAWGIIPIHLTELAPPALRSSLVGL…
	YALI0E32901g	3	MEAPNLSPASIRRYFATRLPTLIPQKLTPEEKKLLNPFPALALINKKTWLFIACAFCGWTWDAFDFFSVGLVAPEIAKSLNRSVTDITWGITLVLMLRSIGAVVFGIASDRYGRKWPFIVNLLCFIALELGSGFVQTYKQFLGVRAIYGIAMGGLYGNAAATALEDCPPQARGIISGFLQSGYALGYLLCVVFTRAIADTSPYGWRALFWFGSGPPVLFIIFRYFLPETETYLASKASQEEAGIEKKFWNGIKVTFKNYWLMFIYLVILMAGFNFMSHGSQDLYPTMLKNQRHFSADRSTVTNCVANFGAIAGGMLIGHFSTALGRRLSIMISCVIGGALIYPWAFVGNSAGTNAGVFFLQFFVQGAWGVVPIHLSELSPPELRSSMVGIAYQMGNLAS…
Yarrowia (Candida) phangngensis	YAPH0S5e12420g	3	MSPDVEESAPKITWTTTKQYLGSRVSTLKLPSLTAQEKKCLNPIYVLRQLNKKQWLFFTVAILGWIWDAFDYFTVSQTATEIAKDLDVSITDITWGLSIVLMLRSIGAIIFGLASDRFGRKWPFIINIGIFSVLELGTGFVKTYDQFLALRALFGIAMGGMFGNAAATALEDCPAEARGLISGFLQAGYDIGNLFCVIFTRAIVPNTSHGWRALFWFGAGPPVLIMVFRAFLPETDTYIASRINKEDNKVASVDAETGQGVVVVKEGSWASIVIFVKGVGKTLKVHWLMFSYLVVMMAGFNFMAHGSQDLYPTLLKNQLKFSVDRSTVTNAVATLGALSGQITIGHLSNIFGRRLSVIISCVLGGALIYPWAFSGGGAGINASVFFLQFFVGCWGIVPI…
	YAPH0S3e18536g	3	MEKPDLSWPSVKQFLATRLPTLKPPKLTPREKKLLNPFPALALINKKTWLFISCAFLGWTWDAFDFFSVGLVASEIAETLDRPVSDITWGITLVLMLRSVGAVSFGIASDRFGRKWPFIINMILFVILELGSGFVQTYEQFLGVRAVYGIAMGGLYGNAAATALEDCPPEARGFISGVVQSGYAMGYLLCVIFTRAIADTSPHGWRALFWFGSAPPILIIIFRYCLPETDTYIAAKKAQKEAANDEETGLHKQFVKGMKITFKNYWLMFIYLVVLMAGFNFMSHGSQDLYPTMLKKQRNFSSNRSTVTNCVANLGALSGGLLVGHFSTAFGRRLSIIVSCIIGGALIYPWAFVGGSGGTNAGVFFLQFFVQGAWGVIPIHLTELSPPELRTSMVGLAYQ…
Yarrowia (Candida) yakushimensis	YAYA0S2e23178g	3	MTFTMSHLETESPPEISWTTTKTYLSSRVSTLKPPSLTAQEKKCLNPFHVLRQLNKKHWLFFAVATLAWIWVALDFFTVTQTATDIARDLDMSVADITWGLSIVLMLRSVGAIIFGLASDRYGRKWPFIINIIVFSLLELGTGFVQNYTQFIALRGLFGIAMGGIYGNAAATALEDCPPEARGLISGFLQAGYDMGNLLCVVFTRALVPNSPHGWKALFWFAGGPAVLIVVFRALLPETDTYLKSRFNRNNHEMDPETGLQTDSKGTWETYTTFVKGVGNTLKIHWLMFLYLVVLMAGFNFMSHGSQDLYPTLLRNQLKFSIDRSTVTNVMSTLGSISGKVTIGHLSNIFGRRLSVLISCLIGAALIYPWAFSGGGAGINASVFFLQFFVGCWGIIPIH…
	YAYA0S5e03928g	3	MTITVSHQVSETAPEISWATTKAYLGSRVSTLKPPTLTAQEKKCLNPIYVLRQLNKKHWLFFAVANLGWIWDAFDFFTVTQTATDIARDLDVSVADITWGLSIVLMLRSVGAIIFGLASDRFGRKWPFIINIAIFSILELGTGFVQTYTQFLALRGLFGIAMGGIFGNATATALEDCPPEARGLLSGFLQAGYDIGNLLCVIFTRAIVPNSPHGWRALFWFGAGPPVLIVIFRALLPETDTYLASRINKMQIDPETGLYTETSKEGTWSSIVTFIKGVGRTLRVHWLMFIYLVVLMAGFNFMSHGSQDLYPTLLRNQLKFSIDRSTVTNVVSTFGAILGEVTIGHLSNVFGRRLSVLVSCVIGGAIIYPWAFSGGGAGINASVFFFQFFIGCWGIVPIH…
	YAYA0S4e08152g	3	MDNLSAPDLSWKNIKHYLATRVTTLKPPSLTEAEKKHINPIPALRTLNRKQWLFVICGLLGWTWDSFDFFSVSLVASDIAKDLNVSVTDITWGITLVLMLRSVGAIIFGIASDRYGRKWPFIINCVLFVVLELGTGFVQTYKQFLGVRALFGIAMGGIYGNAAATALEDCPPEARGVISGLLQEGYALGYLLCVIFTRAIADTSPHGWRALFWFGSGPPVLIIIFRFFLPETDTYIQSKQNAEALGVEKHFWLGIKTTFKSYWLMFIYLVVLMAGFNFMSHGSQDLYPTMLKVQLGFSPDRSTVTNCVANLGAIAGGVIIGHFSSVLGRRLSIMISCILGGAMIYPWAFVTNSGINAGVFFLQFFVQGAWGVIPIHLTELCPPALRSSLVGLAYQLGNL…
	YAYA0S2e32594g	3	MEAPNLSPASIRRYFATRLSTLMPPKLSPEEKKLLNPFPALALINKKTWLFIACAFCGWTWDAFDFFSVGLVAPNIAKSLNRSVTDITWGITLVLMLRSIGAVVFGVASDRYGRKWPFIVNLLCFIALELGSGFVQTYKQFLGVRAIYGIAMGGLYGNAAATALEDCPPQARGIISGFLQSGYALGYLLCVVFTRAIADTSPYGWRALFWFGSGPPVLFIIFRFFLPETDTYLASKASAEEAGVEKKFWNGLKITFQRYWLVFIYLVILMAGFNFMSHGSQDLYPTMLNNQRHFSADRSTVTNCVANFGAIAGGLLIGHFSTALGRRLSIMISCVIGGALIYPWAFVSNSAGTNAGVFFLQFFVQGAWGVVPIHLSELSPPELRSSMVGIAYQMGNLAS…
	YAYA0S7e05072g	3	MTITVSQQVTETAPEISWETTKAYLGSRFSTLKPPTLTAQEKKCLNPIYVLRQLNKKQWLFFAVAILGWIWDAFDYFSVSQTATDIARDLDMSVADITWGLSIVLMLRSVGAIIFGLASDRFGRKWPFIINIIIFSLLELGTGFVQNYTQFIALRALFGIAMGGMFGNAAATALEDCPPEARGLISGFLQAGYDIGNLFCVIFTRAIVPNSPHGWRALFWFGSGPPVLIIIFRALLPETDTYLASRINKTDNNEVQIDPETGLHTEGSKKEGTWASIVTFIKGVGHTLKIHWLMFI#LVVMMAGFNFMAHGSQDLYPTLLKNQLKFSIDRSTVTNAVATLGALAGQVTIGHLSNIFGRRLSVLISCVAGGALIYPWAFSGGGGGINASVFFLQFFVGCW…
